# Supplementary material for: Acquisition matters - how do scan parameters affect apparent diffusion coefficient estimates in pediatric rhabdomyosarcoma
Source: Pediatr Radiol. 2025 Jun 10;55(8):1598–610. doi: 10.1007/s00247-025-06263-w (PMC12321683; doi:10.1007/s00247-025-06263-w)
Supplement: Supplementary file 1 — Supplementary file1 (XLSX 21 KB) [file 247_2025_6263_MOESM1_ESM.xlsx]

## Sheet: Sheet1
Center Country	Center	Tumour primary site	Slice Thickness[mm]	Pixel Spacing [mm]	Anisotropy Ratio = PixelSpacing / SliceThick	Echo Time	B-value MAX	Number of shells	Field_Strength	Manufacturer
ITALY	112	HNnoPM	4	1.894	0.47	77.1	1000	5	1.5	Siemens
ITALY	112	HNnoPM	4	1.894	0.47	76.42	1000	5	1.5	Siemens
ITALY	112	HNPM	5	0.833	0.17	62.48	1000	2	1.5	Philips
ITALY	112	HNPM	3	1.894	0.63	63.97	1000	10	1.5	Siemens
ITALY	112	Orbit	3	1.894	0.63	63	1000	10	1.5	Siemens
ITALY	112	Orbit	3	1.894	0.63	64.01	1000	10	1.5	Siemens
ITALY	112	HNPM	5	1.198	0.24	87.95	1000	2	1.5	Philips
ITALY	112	HNPM	5	1.198	0.24	93	1000	3	1.5	Siemens
ITALY	112	GUBP	5	2.344	0.47	73	800	3	1.5	Siemens
ITALY	112	GUBP	5	2.344	0.47	72.67	800	3	1.5	Siemens
ITALY	112	HNnoPM	4	1.923	0.48	63	1000	10	1.5	Siemens
ITALY	112	HNnoPM	4	1.923	0.48	63	1000	10	1.5	Siemens
ITALY	112	HNPM	3	1.894	0.63	63.7	1000	10	1.5	Siemens
ITALY	112	HNPM	3	1.894	0.63	63	1000	4	1.5	Siemens
ITALY	112	Extremities	5	1.367	0.27	84.06	1000	4	1.5	Philips
ITALY	112	Extremities	5	1.367	0.27	83.36	1000	5	1.5	Philips
ITALY	112	Extremities	4	1.198	0.3	83.3	1000	5	1.5	Philips
ITALY	112	Extremities	3	1.894	0.63	63.24	800	4	1.5	Siemens
ITALY	112	Extremities	4	0.982381	0.25	85.316	1000	2	1.5	Philips
ITALY	112	Extremities	3.5	0.3316	0.09	30			1.5	Philips
ITALY	112	HNPM	5	0.898	0.18	71.86			1.5	Philips
ITALY	112	HNPM	3	1.48	0.49	82.28	1000	3	1.5	Siemens
ITALY	112	HNPM	3	0.893	0.3	54.97	1000	2	1.5	Philips
ITALY	112	HNPM	3	1.276	0.43	88.36	1000	4	1.5	Siemens
ITALY	112	HNPM	5	1.5	0.3	97.75	1000	3	1.5	Siemens
ITALY	112	HNPM	3	1.198	0.4	92.13	1000	6	1.5	Siemens
ITALY	112	Other site	5	1.458	0.29	66.88	800	6	1.5	Philips
ITALY	112	Other site	5	1.367	0.27	63.22	800	4	1.5	Philips
ITALY	112	Other site	5	1.471	0.29	66	800	4	1.5	Philips
ITALY	112	Other site	4	1.406	0.35	65.37	800	4	1.5	Philips
ITALY	112	HNPM	3	0.655	0.22	120	1000	2	1.5	Philips
ITALY	112	HNPM							1.5	NA
ITALY	115	HNPM	5	1.7968	0.36	93	1000	2	1.5	Philips
ITALY	115	HNPM	5	1.7968	0.36	93	1000	2	1.5	Philips
ITALY	115	HNPM	5	1.797	0.36	93	1000	2	1.5	Philips
ITALY	115	HNPM							1.5	NA
ITALY	115	Orbit	5	1.797	0.36	91.83	1000	2	1.5	Philips
ITALY	115	Orbit	4	0.799	0.2	69.67	1000	2	1.5	Philips
ITALY	115	HNPM	5	1.041	0.21	69.97	1000	2	1.5	Philips
ITALY	115	HNPM	5	1.041	0.21	69.97	1000	2	1.5	Philips
ITALY	115	Orbit	5	1.041	0.21	70.16	1000	2	1.5	Philips
ITALY	115	Orbit							1.5	NA
ITALY	116	HNPM	5	0.938	0.19	73.78	1000	2	1.5	GE
ITALY	116	HNPM	5	0.938	0.19	72.72	1000	2	1.5	GE
ITALY	116	HNPM	5	0.898	0.18	95.8	1000	2	1.5	Philips
ITALY	116	HNPM	5	0.898	0.18	95.299	1000	2	1.5	Philips
ITALY	116	HNPM	5	0.875	0.18	63.75	1000	2	1.5	Philips
ITALY	116	HNPM	5	0.898	0.18	95.72	1000	2	1.5	Philips
ITALY	116	GUBP	5	1.771	0.35	84.2	1200	4	1.5	Siemens
ITALY	116	GUBP	6	0.714	0.12	90	1000	3	1.5	Philips
ITALY	116	HNnoPM	4	0.898	0.22	80.27	1000	2	1.5	Philips
ITALY	116	HNnoPM	5	0.898	0.18	80.6	1000	2	1.5	Philips
ITALY	116	Orbit	5	0.898	0.18	88.15	1000	3	1.5	GE
ITALY	116	Orbit	5	0.898	0.18	80	1000	2	1.5	Philips
ITALY	116	HNPM	5	1.562	0.31	73.83	1200	2	1.5	Philips
ITALY	116	HNPM	5	0.898	0.18	79.66	1000	2	1.5	Philips
ITALY	116	HNnoPM	4	1.875	0.47	69.57	1000	3	1.5	Philips
ITALY	116	HNnoPM	5	1.8229	0.36	70.777	800	3	1.5	Philips
ITALY	116	HNnoPM	4	1.25	0.31	64	800	3	1.5	Philips
ITALY	116	HNnoPM	3	0.958	0.32	71.942	1000	2	1.5	Philips
ITALY	118	Extremities	4	0.898	0.22	72.27	1000	2	1.5	Philips
ITALY	118	Extremities	3	0.898	0.3	73.279	1000	2	1.5	Philips
ITALY	118	HNnoPM	5	0.898	0.18	73.31	1000	2	1.5	Philips
ITALY	118	HNnoPM	5	0.905	0.18	75.3	1000	2	1.5	Philips
ITALY	119	HNnoPM	4	0.781	0.2	109.07	1000	2	1.5	GE
ITALY	119	HNnoPM	4	0.938	0.23	108.03	1000	2	1.5	GE
ITALY	124	Orbit	2.7	0.875	0.32	70.3	1000	2	1.5	Philips
ITALY	124	Orbit	4	0.938	0.23	81.04	1000	2	1.5	GE
FRANCE	225	HNPM	5	1.797	0.36	81	1000	2	1.5	Siemens
FRANCE	225	HNPM	5	1.797	0.36	81.35	1000	2	1.5	Siemens
FRANCE	225	HNPM	5	1.615	0.32	93	1000	2	1.5	Siemens
FRANCE	225	HNPM	5	1.615	0.32	92.41	1000	2	1.5	Siemens
FRANCE	225	GUBP	5	1.591	0.32	74	800	2	1.5	Siemens
FRANCE	225	GUBP	7	1.723	0.25	74.47	800	2	1.5	Siemens
FRANCE	225	HNPM	5	1.615	0.32	93	1000	2	1.5	Siemens
FRANCE	225	HNPM	5	1.615	0.32	92.4	1000	2	1.5	Siemens
FRANCE	225	HNPM	4	1.446	0.36	75.6	1000	2	1.5	Siemens
FRANCE	225	HNPM	5	1.615	0.32	92.72	1000	2	1.5	Siemens
SPAIN	448	GUBP	5	1.7897	0.36	60.881	800	3	1.5	Philips
SPAIN	448	GUBP							1.5	NA
SPAIN	448	Orbit							1.5	NA
SPAIN	448	Orbit							1.5	NA
SPAIN	448	HNPM	5	1.307	0.26	84.59	1000	2	1.5	Philips
SPAIN	448	HNPM	3	1.181	0.39	84.71	1000	2	1.5	Philips
SPAIN	448	Orbit	5	1.597	0.32	106	1000	2	1.5	Siemens
SPAIN	448	Orbit							1.5	NA
SPAIN	448	Other site	3	0.506	0.17	133.705	1000	2	1.5	Philips
SPAIN	448	Other site							1.5	NA
SPAIN	448	Orbit	5	0.898	0.18	75	1000	2	1.5	Philips
SPAIN	448	Orbit							1.5	NA
SPAIN	460	HNPM	3	1.7968	0.6	75	1000	2	3	Siemens
SPAIN	460	HNPM	4	1.979	0.49	82	1000	2	1.494	Siemens
SPAIN	460	Orbit							3	NA
SPAIN	460	Orbit							3	NA
SPAIN	460	Orbit	3	1.3125	0.44	66	1000	2	1.5	Siemens
SPAIN	460	Orbit	3	1.3125	0.44	66	1000	2	1.5	Siemens
SPAIN	475	HNPM	5	0.8593	0.17	92			1.5	Philips
SPAIN	475	HNPM	5	0.8593	0.17	92			1.5	Philips
NORWAY	601	Other site	6	2.344	0.39	80	1000	2	1.5	Siemens
NORWAY	601	Other site	6	2.344	0.39	80	1000	2	1.5	Siemens
NORWAY	601	GUBP	5	1.7968	0.36	83	800	3	1.5	Siemens
NORWAY	601	GUBP	7	2.72727	0.39	99	1000	2	1.5	Siemens
NORWAY	601	HNnoPM	4	1.1979	0.3	89	1000	2	1.5	Siemens
NORWAY	601	HNnoPM							1.5	NA
NORWAY	603	HNPM	4	1.786	0.45	73.8	1000	2	1.5	Philips
NORWAY	603	HNPM	5	0.9732	0.19	73	1000	2	3	Siemens
NORWAY	603	GUBP	3.5	1.429	0.41	67.65	800	3	3	Siemens
NORWAY	603	GUBP	5	1.797	0.36	56.8	800	3	3	Siemens
NORWAY	603	GUBP	5	1.964	0.39	53	800	3	3	Siemens
NORWAY	603	GUBP	5	1.964	0.39	53.56	800	3	3	Siemens
NORWAY	603	GUBP	3.5	1.429	0.41	68.44	800	3	3	Siemens
NORWAY	603	GUBP	3	1.961	0.65	78.8	800	3	1.5	Siemens
NORWAY	603	HNnoPM	4	0.982	0.25	72.13	1000	2	3	Siemens
NORWAY	603	HNnoPM	4	0.982	0.25	72.13	1000	2	3	Siemens
NORWAY	603	Orbit	4	1.964	0.49	54	1000	3	1.5	Siemens
NORWAY	603	Orbit	4	0.982	0.25	72.22	1000	2	3	Siemens
NORWAY	603	HNPM	4	1.875	0.47	52	1000	3	1.5	Siemens
NORWAY	603	HNPM	4	1.875	0.47	52	1000	3	1.5	Siemens
NORWAY	603	HNnoPM	4	1.875	0.47	52	1000	3	1.5	Siemens
NORWAY	603	HNnoPM	4	1.875	0.47	52	1000	3	1.5	Siemens
NORWAY	605	HNnoPM	4	0.9821	0.25	73	1000	2	3	Siemens
NORWAY	605	HNnoPM	7	1.46484	0.21	63.98	800	2	1.5	Philips
THE NETHERLANDS	616	HNPM	2	0.898	0.45	95	1000	2	1.5	Siemens
THE NETHERLANDS	616	HNPM	2	0.898	0.45	94.52	1000	2	1.5	Siemens
THE NETHERLANDS	616	Other site	5	1.562	0.31	80.67	800	4	1.5	Siemens
THE NETHERLANDS	616	Other site	5	1.5625	0.31	79.1	800	3	1.5	Siemens
THE NETHERLANDS	616	HNPM	3	1.7968	0.6	100	1000	3	1.5	Siemens
THE NETHERLANDS	616	HNPM	2	0.89285	0.45	84.816	1000	2	3	Philips
THE NETHERLANDS	616	HNPM	3	1.797	0.6	100	1000	3	1.5	Siemens
THE NETHERLANDS	616	HNPM	3	1.797	0.6	99.13	1000	3	1.5	Siemens
THE NETHERLANDS	616	Other site	6	1.562	0.26	80	800	4	1.5	Siemens
THE NETHERLANDS	616	Other site	6	1.562	0.26	80.45	800	4	1.5	Siemens
THE NETHERLANDS	616	HNnoPM	3	1.797	0.6	100	1000	2	1.5	Siemens
THE NETHERLANDS	616	HNnoPM	4	1.797	0.45	100	1000	2	1.5	Siemens
THE NETHERLANDS	616	HNPM	3	1.797	0.6	100	1000	2	1.5	Siemens
THE NETHERLANDS	616	HNPM	3	1.797	0.6	99.33	1000	2	1.5	Siemens
THE NETHERLANDS	616	GUBP	4	1.979	0.49	80.67	1000	3	1.5	Siemens
THE NETHERLANDS	616	GUBP	6	1.869	0.31	84	800	5	1.5	Siemens
THE NETHERLANDS	616	GUBP	7	1.4648	0.21	63.947	800	5	1.5	Philips
THE NETHERLANDS	616	GUBP	5	1.57894	0.32	84	800	5	1.5	Siemens
THE NETHERLANDS	616	Orbit	3	1.797	0.6	99.47	1000	2	1.5	Siemens
THE NETHERLANDS	616	Orbit	3	1.797	0.6	99.47	1000	2	1.5	Siemens
THE NETHERLANDS	616	HNnoPM	3	0.99	0.33	92	800	2	1.5	Siemens
THE NETHERLANDS	616	HNnoPM	3	0.89	0.3	82.912	999	2	3	Philips
THE NETHERLANDS	616	Extremities	3	1.458	0.49	87.71	1000	5	1.5	Siemens
THE NETHERLANDS	616	Extremities	4	1.381	0.35	75.2	800	2	1.5	Siemens
THE NETHERLANDS	616	GUBP	4	1.979	0.49	80	1000	3	1.5	Siemens
THE NETHERLANDS	616	GUBP	4	1.979	0.49	80.6	1000	3	1.5	Siemens
THE NETHERLANDS	616	Orbit	4	1.211	0.3	96.31	1000	2	1.5	Siemens
THE NETHERLANDS	616	Orbit	3	1	0.33	91	800	3	1.5	Siemens
THE NETHERLANDS	616	Extremities	5	1.471	0.29	76.03	1000	3	1.5	Siemens
THE NETHERLANDS	616	Extremities	7	1.078	0.15	76.85	1000	3	1.5	Siemens
THE NETHERLANDS	616	HNPM	5	0.5989	0.12	80	1000	2	3	Siemens
THE NETHERLANDS	616	HNPM	3	0.9851	0.33	91	800	3	1.5	Siemens
THE NETHERLANDS	616	HNPM	4	0.781	0.2	74.884	1000	2	1.5	Philips
THE NETHERLANDS	616	HNPM	5	1.0099	0.2	91	800	2	1.5	Siemens
THE NETHERLANDS	616	Orbit	4	0.977	0.24	78.01	1000	2	1.5	Philips
THE NETHERLANDS	616	Orbit	3	1.01	0.34	91	800	3	1.5	Siemens
THE NETHERLANDS	616	Orbit	3	1.01	0.34	91	800	2	1.5	Siemens
THE NETHERLANDS	616	Orbit	3	1.01	0.34	90.31	800	2	1.5	Siemens
THE NETHERLANDS	618	HNPM	5	0.977	0.2	79	1000	2	3	GE
THE NETHERLANDS	618	HNPM	4	0.977	0.24	76.5	1000	3	1.5	GE
THE NETHERLANDS	620	GUnoBP							3	NA
THE NETHERLANDS	620	GUnoBP								NA
FRANCE	200	Other site	5	1.054	0.21	64.8	1000	2	1.5	GE
FRANCE	200	Other site	5	1.328	0.27	71.2	800	2	1.5	GE
FRANCE	200	GUBP	5	1.25	0.25	60.35	1000	2	1.5	GE
FRANCE	200	GUBP	6	1.1719	0.2	54.1	1000	2	3	GE
FRANCE	200	Other site	4	0.9375	0.23	98.2	1000	2	3	GE
FRANCE	200	Other site	4	1.1719	0.29	59.3	1000	2	3	GE
FRANCE	210	HNPM	5	0.9375	0.19	97.1	1000	2	1.5	GE
FRANCE	210	HNPM	5	1.25	0.25	87.033	1000	2	1.5	Philips
FRANCE	210	HNPM	3	0.8593	0.29	80.41	800	2	1.5	GE
FRANCE	210	HNPM	4	0.9375	0.23	97.8	1000	2	1.5	GE
FRANCE	210	HNPM	4.5	0.938	0.21	105.28	1000	2	1.5	GE
FRANCE	210	HNPM	4	0.859	0.21	100.49	1000	2	1.5	GE
FRANCE	210	HNPM	4	0.938	0.23	99.7	1000	2	1.5	GE
FRANCE	210	HNPM	4	1.095	0.27	78	1000	2	1.5	Siemens
FRANCE	210	HNnoPM	4	1.095	0.27	78	1000	2	1.5	Siemens
FRANCE	210	HNnoPM	3	1.095	0.37	77.69	1000	2	1.5	Siemens
FRANCE	210	HNPM	2	0.958	0.48	72.22	1000	2	1.5	Philips
FRANCE	210	HNPM	4	1.095	0.27	77.88	1000	2	1.5	Siemens
FRANCE	210	Other site	4	1.094	0.27	75.61	1000	2	1.5	GE
FRANCE	210	Other site	4	0.8594	0.21	57.8	1000	2	3	GE
FRANCE	210	HNPM	3	0.795	0.27	76.63	1000	2	3	Philips
FRANCE	210	HNPM	4	1.0952	0.27	78	1000	2	1.5	Siemens
UK	20	GUBP	5	1.5625	0.31	65.112	1000	2	1.5	Siemens
UK	20	GUBP	6	1.08696	0.18	71	900	2	1.5	Siemens
UK	20	GUnoBP	5	1.1875	0.24	70	1050	2	1.5	Siemens
UK	20	GUnoBP	5	1.1875	0.24	70	1050	2	1.5	Siemens
UK	20	HNPM	5	0.898438	0.18	63			1.5	Philips
UK	20	HNPM	5	1.769	0.35	75	1000	2	1.5	Philips
UK	20	Other site	5	1.625	0.33	88	1400	2	1.5	Siemens
UK	20	Other site	5	1.1875	0.24	70	1050	3	1.5	Siemens
THE NETHERLANDS	PMC	GUBP	5	1.484	0.3	82.3	1000	3	1.5	Philips
THE NETHERLANDS	PMC	GUBP	5	1.484	0.3	82.3	1000	3	1.5	Philips
THE NETHERLANDS	PMC	GUBP	5	1.484	0.3	82.3	1000	3	1.5	Philips
THE NETHERLANDS	PMC	GUBP	5	1.484	0.3	82.28	1000	3	1.5	Philips
THE NETHERLANDS	PMC	GUBP	5	1.484	0.3	78.09	1000	3	1.5	Philips
THE NETHERLANDS	PMC	GUBP	5	1.484	0.3	78.34	1000	3	1.5	Philips
THE NETHERLANDS	PMC	Extremities	5	1.027	0.21	98.67	1000	2	1.5	Philips
THE NETHERLANDS	PMC	Extremities	4	0.719	0.18	54.2	1000	4	3	Philips
THE NETHERLANDS	PMC	GUBP	5	1.484	0.3	81.68	1000	3	1.5	Philips
THE NETHERLANDS	PMC	GUBP	5	1.484	0.3	81.63	1000	3	1.5	Philips
THE NETHERLANDS	PMC	GUBP	5	1.484	0.3	78.09	1000	3	1.5	Philips
THE NETHERLANDS	PMC	GUBP	5	1.484	0.3	77.95	1000	3	1.5	Philips
THE NETHERLANDS	PMC	Extremities	4	0.977	0.24	66.99	800	4	1.5	Philips
THE NETHERLANDS	PMC	Extremities	4	0.719	0.18	54.7	1000	2	3	Philips
THE NETHERLANDS	PMC	Other site	5	1.484	0.3	78.09	1000	3	1.5	Philips
THE NETHERLANDS	PMC	Other site	5	1.484	0.3	78.02	1000	3	1.5	Philips
THE NETHERLANDS	PMC	Other site	4	0.82	0.21	72.92	800	3	3	GE
THE NETHERLANDS	PMC	Other site	5	1.484	0.3	78.16	1000	3	1.5	Philips
THE NETHERLANDS	PMC	Other site	4	0.893	0.22	81.45	800	4	1.5	Philips
THE NETHERLANDS	PMC	Other site	4	0.911	0.23	86.32	800	4	1.5	Philips
THE NETHERLANDS	PMC	HNnoPM	3	1.027	0.34	83.83	1000	2	1.5	Philips
THE NETHERLANDS	PMC	HNnoPM	3	0.449	0.15	65.23	1000	2	3	Philips
THE NETHERLANDS	PMC	HNPM	3	0.958	0.32	68.51	800	3	3	Philips
THE NETHERLANDS	PMC	HNPM	3	0.958	0.32	68.26	800	3	3	Philips
THE NETHERLANDS	PMC	HNPM	4	1.198	0.3	58.8	1000	2	3	Philips
THE NETHERLANDS	PMC	HNPM	3	0.449	0.15	65.08	1000	2	3	Philips
THE NETHERLANDS	PMC	Extremities	7	1.674	0.24	63.32	800	2	1.5	Philips
THE NETHERLANDS	PMC	Extremities	4	0.719	0.18	54.02	1000	2	3	Philips
THE NETHERLANDS	PMC	HNPM	4	1.736	0.43	72.82	1000	3	1.5	Philips
THE NETHERLANDS	PMC	HNPM	3	0.958	0.32	70.31	800	3	3	Philips
THE NETHERLANDS	PMC	HNnoPM	5	1.533	0.31	100.32	1000	2	1.5	Siemens
THE NETHERLANDS	PMC	HNnoPM	3	2.302	0.77	83.2	1000	2	1.5	Philips
THE NETHERLANDS	PMC	GUBP	5	1.484	0.3	78.09	1000	3	1.5	Philips
THE NETHERLANDS	PMC	GUBP	5	1.484	0.3	78.04	1000	3	1.5	Philips
THE NETHERLANDS	PMC	HNPM	3	0.859	0.29	74.88	1000	2	1.5	Philips
THE NETHERLANDS	PMC	HNPM	3	0.859	0.29	74.84	1000	2	1.5	Philips
THE NETHERLANDS	PMC	GUBP	5	1.484	0.3	68.96	1000	3	1.5	Philips
THE NETHERLANDS	PMC	GUBP	5	1.484	0.3	77.98	1000	4	1.5	Philips
THE NETHERLANDS	PMC	Other site	5	1.688	0.34	78.55	1000	3	1.5	Philips
THE NETHERLANDS	PMC	Other site	5	1.736	0.35	76.13	1000	3	1.5	Philips
THE NETHERLANDS	PMC	Extremities	4	0.977	0.24	76.09	800	4	1.5	Philips
THE NETHERLANDS	PMC	Extremities	4	0.893	0.22	71.06	800	4	1.5	Philips
THE NETHERLANDS	PMC	GUBP	5	1.484	0.3	77.98	1000	4	1.5	Philips
THE NETHERLANDS	PMC	GUBP	5	1.484	0.3	77.8	1000	4	1.5	Philips
THE NETHERLANDS	PMC	Orbit	3	0.958	0.32	68.51	800	3	3	Philips
THE NETHERLANDS	PMC	Orbit	3	0.958	0.32	68.57	800	3	3	Philips
THE NETHERLANDS	PMC	HNPM	4	1.736	0.43	72.95	1000	3	1.5	Philips
THE NETHERLANDS	PMC	HNPM	3	0.5	0.17	74.98	1000	4	3	Philips
THE NETHERLANDS	PMC	Extremities	4	0.719	0.18	53.7	1000	2	3	Philips
THE NETHERLANDS	PMC	Extremities	4	0.893	0.22	71.94	800	4	1.5	Philips
ITALY	112	HNPM								NA
ITALY	112	HNPM								NA
ITALY	113	HNPM								NA
ITALY	113	HNPM								NA
BELGIUM	481	GUnoBP	4	1.979	0.49	67	1000	3	1.5	Siemens
BELGIUM	481	GUnoBP	4	1.1719	0.29	88	800	3	1.5	Siemens
BELGIUM	481	Orbit	5.5	1.1979	0.22	102	1000	3	1.5	Siemens
BELGIUM	481	Orbit							3	NA
BELGIUM	481	HNPM	4	1.7857	0.45	55.02	1000	2	3	Philips
BELGIUM	481	HNPM	5	1.1979	0.24	86	1000	2	1.5	Siemens
BELGIUM	481	GUBP	5	1.9583	0.39	67	1000	4	1.5	Siemens
BELGIUM	481	GUBP	5	1.979	0.4	67	1000	4	1.5	Siemens
BELGIUM	481	HNPM	4	0.742	0.19	69.779	1000	6	3	Philips
BELGIUM	481	HNPM	3	2.101	0.7	59	1000	6	1.5	Siemens
BELGIUM	481	GUBP	5	1.367	0.27	67.814	1000	4	3	Philips
BELGIUM	481	GUBP	5	1.979	0.4	67	1000	4	1.5	Siemens
BELGIUM	481	HNPM	4	0.898	0.22	91.54	1000	2	3	Philips
BELGIUM	481	HNPM	4	0.898	0.22	83.221	1000	2	3	Philips
BELGIUM	481	GUBP	4	1.979	0.49	72	1000	2	3	Siemens
BELGIUM	481	GUBP	4	2.7343	0.68	67	1000	6	1.5	Siemens
BELGIUM	481	HNnoPM	4	0.833	0.21	76.447	1000	6	3	Philips
BELGIUM	481	HNnoPM	4	0.833	0.21	76.447	1000	6	3	Philips
BELGIUM	481	Extremities	4	1.116	0.28	74.593	1000	6	3	Philips
BELGIUM	481	Extremities	4	1.116	0.28	73.977	1000	6	3	Philips
